# Supplementary material for: Proteomic Approaches to Defining Remission and the Risk of Relapse in Rheumatoid Arthritis
Source: Front Immunol. 2021 Nov 18;12:729681. doi: 10.3389/fimmu.2021.729681 (PMC8636686; doi:10.3389/fimmu.2021.729681)
Supplement: Supplementary file 2 [file DataSheet_2.xlsx]

## Sheet: all_protein_data
ID	cluster	Flare	STUB1	CEBPB	ENO2	PIAS4	IL10RA	STAT3	IRF1	JUN	MCL1	OAS1	MYC	SMAD3	SMAD2	IL12B	IL23A	PDGFRA	IL12A	STAT1	STAT6	LRRK2	BGLAP	IL5	GPD1	IGHA1	IGHA2	CLC	N6AMT1	PDXK	TLR4	REG4	HSPB1	CHI3L1	ENO1	APOL1	CD38	CD59	FABP1	GDF11	BTC	HIF1A	S100A6	SECTM1	RSPO3	REG1A	BCL2L2	FIGF	SOST
1	1	0	10.2	10.65	10.74	9.95	11.38	9.62	10.16	12.51	10.42	9.12	10.31	11.49	11.66	9.21	11.51	11.65	9.21	10.77	9.21	13.8	11.11	9.47	14.23	11.2	11.2	10.45	12.62	11.77	9.67	9	10.48	12.81	14.23	15.68	10.08	10.5	10.61	10.17	10.2	8.38	12.74	11.23	11.12	8.66	9.87	11.34	12.95
2	2	0	10.13	10.28	11.23	9.92	11.86	9.64	10.84	12.12	10.57	10.07	9.95	8.89	10.74	9.37	11.02	12.57	9.37	11.19	9.16	13.48	12.03	8.5	15.86	12.15	12.15	10.05	12.04	11.72	9.16	10.15	10	14.75	14.07	15.61	9.94	10.78	11.83	10.3	9.86	8.01	12.26	10.92	11.15	8.74	10.43	12.15	12.82
3	1	0	10.29	10.94	10.31	10.51	10.74	10.31	10.09	13	11.5	9.15	9.91	11.57	11.87	8.97	11.4	11.26	8.97	12.27	9.51	13.02	10.54	8.29	15.34	12.86	12.86	9.96	11.98	12.13	9.86	10.05	10.33	13.92	15.53	15.15	9.62	10.3	12.06	9.13	10.29	8.74	11.76	11.13	11.22	8.8	9.48	9.94	12.15
4	1	1	10.5	11.03	10.34	10.19	11.28	9.24	10.02	12.27	10.67	10.77	9.84	9.71	10.77	8.91	12.69	11.73	8.91	10.45	9.04	13.49	9.79	10.01	13.83	12.18	12.18	10.07	12.49	11.28	9.61	9.9	10.25	13.33	13.55	15.32	9.96	10.54	11.15	9.95	10.12	8.45	11.26	11.14	11.49	9.14	10	11.74	13.4
5	3	0	10.01	11.89	10.08	9.68	11.13	9.17	10.18	12.96	10.36	9.7	10.3	11.64	10.98	9.09	12.13	11.82	9.09	10.72	9.16	13.94	10.64	9.38	14.07	12.18	12.18	10.63	12.8	11.36	9.96	10.11	10.19	12.14	13.73	15.44	9.89	10.95	11.45	9.94	10.09	8.44	11.37	11.23	11.05	8.73	9.87	10.34	13.1
6	2	0	10.13	10.98	11.18	12.25	12.32	10.79	10.98	12.34	11.27	8.94	9.87	9.18	11.45	8.92	12.09	12.01	8.92	12.75	9.95	14.04	10.02	8.61	16.11	12.29	12.29	9.8	11.65	12.46	9.09	9.97	10.51	13.2	11.68	15.33	10.61	10.78	11.61	10.49	10.13	7.72	12.23	11.31	11.69	9.01	10.2	12.39	12.97
7	3	0	10.7	11.05	10.94	9.8	11.12	9.55	10.35	12.92	10.46	9.16	10	12.14	12.21	8.92	11.79	11.79	8.92	11.17	9.43	14.14	10.81	8.41	13.88	12.65	12.65	10.31	12.74	11.44	10.1	9.74	10.45	12.21	14.46	15.32	9.76	10.57	11.21	9.91	10.13	8.72	11.69	11.27	11.16	9.18	9.6	9.82	13.03
8	1	0	10.75	11.58	11	10.41	11.57	9.62	10.17	12.67	11.03	9.08	9.74	11.06	11.99	8.82	11.73	11.64	8.82	11.51	10.76	13.89	10.28	8.45	13.94	13.16	13.16	9.89	12.99	12.07	9.39	9.8	10.68	15.24	13.56	15.3	9.95	10.53	10.78	9.21	10.39	7.9	12.52	11.37	11.45	9.95	10.24	10.79	12.78
9	1	0	10.18	10.81	10.79	9.51	11.59	9.17	11.59	12.29	10.31	9.18	10.21	9.45	10.63	9.17	10.83	11.83	9.17	10.16	8.92	13.39	9.96	8.63	14.44	12.86	12.86	11.37	13.12	11.44	9.27	10.32	10.22	15.21	13.41	15.71	10.15	10.8	11.08	10.35	10.17	8.44	10.66	11.23	11.02	8.65	9.35	11.7	13.41
10	3	1	10.57	10.96	10.35	9.96	11.12	9.19	10.13	12.56	10.65	8.82	9.42	11.35	10.94	8.39	10.67	11.97	8.39	10.68	9.14	13.85	11.35	8.29	14.19	11.86	11.86	9.89	12.65	11.8	9.93	10.24	10.02	12.18	13.98	15.45	9.7	10.71	11.26	10.43	9.86	8.26	11.32	11.05	11.09	9.24	9.39	10.85	13.52
11	1	0	10.4	10.6	10.41	9.83	11.55	9.02	10.24	12.15	9.86	9.3	10.1	9.49	10.34	9.01	10.52	11.79	9.01	9.81	11.02	13.67	11.95	8.53	13.84	12.38	12.38	10.15	12.6	11.02	9.46	10.17	9.93	12.08	12.84	15.41	9.89	10.69	10.41	10.82	10.1	8.73	11.15	11.23	11	8.49	9.45	12.73	12.74
12	1	0	10.02	10.79	11.39	9.9	11.12	10.66	9.78	12.42	10.93	9.44	9.95	10.66	11.31	9.3	11.8	11.25	9.3	11.86	10.46	12.91	10.31	8.13	14.13	12.37	12.37	9.88	12.16	12.1	9.47	9.65	10.65	14.82	15.41	15.38	9.58	10.54	10.62	9.85	10.15	8.4	12.49	11.29	11.03	8.27	10.24	11.02	13.09
13	3	0	10.29	10.85	10.37	10.1	11.12	8.89	10.14	12.72	10.18	9.09	10.14	10.95	10.8	9.09	11.59	12.03	9.09	10.02	8.87	13.16	11.42	8.67	13.35	12.63	12.63	10.11	12.52	11.26	9.61	10.52	9.74	12.05	13.01	15.39	9.8	10.75	11.35	10.6	10.14	8.44	11.16	11.2	11.2	8.53	9.91	11.37	12.94
14	4	1	12.41	10.91	10.01	10.25	10.97	8.91	10.22	12.77	10.36	9.04	9.93	11.84	10.66	9.01	11.61	12.23	9.01	10.19	8.94	12.91	11.88	8.63	14.1	12.25	12.25	10.49	12.56	11.4	9.71	10.11	9.89	13.68	13.3	15.2	9.85	10.88	11.34	10.12	9.9	8.28	10.83	11.33	11	8.55	9.57	10.73	12.89
15	3	1	10.48	10.93	10.79	10.19	11.21	9.31	10.44	12.74	10.18	9.63	10.23	11.71	11.51	9.08	11.9	11.62	9.08	10.94	9.37	14.08	10.77	8.83	13.01	12.16	12.16	10.35	12.7	11.34	10.25	9.7	10.35	13.2	13.87	15.61	9.85	10.7	10.51	9.59	10.2	9.13	11.33	11.39	10.96	8.39	9.75	10.29	13.67
16	1	0	10.97	11.07	11.06	10.8	11.12	10.61	10.02	12.29	11.67	9.03	10.03	10.62	11.72	8.81	11.78	11.81	8.81	11.83	9.55	12.91	10.97	9.2	14.12	12.64	12.64	10.1	12.49	12.52	9.07	10.12	9.77	14.84	15.61	14.83	9.79	10.88	10.91	10.04	10.05	8.3	12.67	11.33	11.23	8.16	9.53	11.43	13.28
17	1	0	9.8	10.47	10.63	9.09	11.56	9.22	10.03	12.71	10.43	9.21	9.97	11.36	11.37	9.02	11.19	11.61	9.02	10.41	9.2	13.72	10.83	8.87	13.35	10.57	10.57	10.08	12.3	11.45	9.98	9.38	9.99	11.74	13.81	15.93	9.9	10.27	10.77	9.78	10.2	8.51	12.31	11.22	11.22	8.07	10.52	11.46	12.31
18	1	1	11	11.38	10.9	10.29	11.25	9.71	10.17	12.72	10.72	9.81	9.92	11.23	11.9	8.92	11.42	11.87	8.92	10.81	9.34	13.8	10.78	8.42	14.5	12.11	12.11	10.27	12.81	11.9	9.67	10.2	11.74	14.62	14.34	15.75	9.92	10.66	10.87	9.99	9.97	8.39	11.8	11.3	11.26	8.48	9.73	11.78	14.01
19	3	1	10.67	10.88	10.14	9.86	11.24	9.43	10.29	12.71	11.66	9.02	10.07	11.95	12.41	8.97	11.1	11.86	8.97	10.1	9.41	13.69	11.08	8.49	12.58	12.5	12.5	10.44	12.77	11.28	9.95	9.41	11.1	13.67	13.73	15.26	9.8	10.22	10.52	9.65	10.24	8.7	11.68	11.2	11.38	8.55	9.49	10.9	13.56
20	4	0	10.43	10.75	10.54	9.95	11.29	9.06	9.98	12.72	10.56	9.26	9.91	11.05	10.87	9	12.38	12.25	9	10.51	8.98	13.79	11.07	8.69	13.91	12.13	12.13	10.39	12.69	11.2	10.79	10.49	10.07	16.48	13.42	15.63	10.03	11.05	11.59	9.67	9.91	8.1	10.76	11.38	11.7	8.68	9.84	11.33	13.6
21	1	1	10.4	10.58	10.43	9.98	11.56	9.75	10.03	12.21	10.62	9.58	9.88	10.03	10.73	8.91	12.1	11.65	8.91	10.84	9.31	13.56	10.7	8.38	15.34	13.34	13.34	10.35	12.43	11.66	9.64	10.25	10.64	11.86	13.59	15.76	9.9	10.52	10.63	9.69	10.22	8.48	11.97	11.15	12.43	8.76	9.75	11.58	12.31
22	1	0	10.99	10.76	10.76	10	11.52	9.96	10.11	12.32	10.33	9.44	10.11	10.25	11.16	9.09	10.75	11.6	9.09	10.56	9.85	13.58	10.14	8.47	13.53	12.21	12.21	10.28	12.73	11.66	9.2	9.92	10.54	13.92	14	15.62	9.96	10.37	10.46	10.17	10.25	8.7	12.33	11.25	11.28	8.35	9.64	11.69	12.83
23	3	1	10.5	10.22	10.45	10.36	11.39	9.12	9.77	12.28	10.38	9.18	10.05	9.82	10.47	9.11	11.34	12.07	9.11	10.11	9.06	13.23	10.1	8.65	14.76	12.96	12.96	10.32	13.09	11.36	9.32	10.18	9.96	14.81	13.57	15.52	9.84	10.88	10.9	9.95	10.11	8.47	10.78	11.05	11.4	8.89	9.61	11.5	13.18
24	4	1	9.83	10.69	10.08	9.71	11.46	8.55	10.18	12.55	10.1	9.09	10.03	10.85	10.65	9.14	10.68	12.23	9.14	9.61	8.92	14.11	10.49	8.48	14.45	12.1	12.1	10.15	12.64	11.15	9.61	10.07	9.63	13.6	12.27	15.63	10.15	10.45	11.22	10.02	10.01	8.39	10.64	11.95	11.28	8.2	9.83	12.17	12.95
25	3	1	10.3	10.55	10.55	10.24	11.27	9.38	9.94	12.29	10.38	9.1	9.84	11.23	11.62	8.83	10.69	11.78	8.83	10.97	9.3	13.62	10.3	8.25	14.08	12.36	12.36	9.98	12.54	11.38	9.71	10.02	10.1	13.45	13.79	15.8	9.63	10.46	10.71	9.3	10.18	8.33	12.01	11.14	11.17	8.18	9.44	11.11	12.92
26	4	0	10.46	11.55	9.91	10.37	11.07	8.76	10.73	13.53	10.05	8.83	10.3	12.73	11.99	8.82	11.37	12.19	8.82	10.18	9.38	14.13	10.52	8.52	13.61	12.17	12.17	10.33	12.93	11.21	10.49	10.25	10.31	12.93	13.33	15.56	9.78	10.65	12.28	10.07	10.07	8.78	11.42	11.42	11.06	8.25	9.9	9.76	12.98
27	3	0	10.88	11.47	10.44	10.42	11.19	9.9	10.46	13.58	10.83	8.98	10	11.88	12.06	9.18	12.58	11.77	9.18	10.9	9.8	13.24	10.52	8.5	12.93	13.19	13.19	11.58	12.77	11.98	10.45	10.23	10.04	12.47	14.48	15.24	10.8	10.34	10.56	9.53	9.97	8.69	11.73	11.44	11.42	8.83	9.73	10.66	13.38
28	2	1	10.85	10.62	10.86	9.89	12.4	10.78	10.2	12.29	11.19	9.05	9.9	10.15	10.84	8.95	10.58	11.3	8.95	11.21	9.96	13.44	10.24	8.45	13.69	11.63	11.63	10	11.74	11.97	9.54	9.36	10.31	13.28	15.61	15.92	10.64	10.34	10.41	9.02	10.14	8.66	12.47	10.99	11.66	8.04	9.93	11.15	11.98
29	3	0	10.82	11.32	10.34	10.38	11.09	9.14	10.45	13.4	10.13	8.94	9.92	12.09	11.28	9.01	10.94	12.08	9.01	10.49	9.15	13.98	10.34	8.66	13.28	11.9	11.9	10.29	12.63	11.4	10.21	9.99	12.42	13.92	13.52	15.36	9.99	10.66	11.09	9.93	9.96	8.76	11.07	11.23	11.39	8.16	9.72	10.51	13.54
30	3	0	10.67	11.39	10.38	10.4	11.08	9.27	10.29	12.74	10.57	8.93	9.97	11.64	11.32	8.95	12.13	12.09	8.95	10.75	9.11	13.81	10.88	8.61	14.09	12.37	12.37	10.36	12.78	11.52	9.61	10.38	10.48	11.96	13.86	14.93	9.96	10.67	11.38	9.67	10.08	8.27	11.71	11.41	11.29	8.96	9.66	11.25	13.28
31	3	1	10.99	11.54	10.1	10.43	11.09	9.35	10.34	12.95	10.71	8.75	9.88	12.11	12.35	9.3	11.23	12.24	9.3	10.62	9.25	13.29	10.34	8.42	13.33	13.06	13.06	10.07	12.57	11.5	10.07	9.73	10.48	16.03	13.81	15.08	9.69	10.9	11.56	9.46	10.17	8.51	11.81	11.24	11.66	8.71	9.75	10.32	13.92
32	1	0	11.29	10.8	10.4	9.76	11.28	9.83	9.87	12.62	10.42	9.41	9.95	10.86	11.57	9.14	12.75	11.99	9.14	11	9.32	13.27	10.44	9.18	13.57	11.1	11.1	9.94	12.57	11.66	9.49	10.14	10.04	14.76	14.25	15.98	9.87	10.56	10.97	9.44	10.16	8.31	12	11.21	11.45	8.7	10.67	11.61	12.67
33	1	0	10.55	11.04	10.64	10.08	11.26	10.22	9.87	12.45	10.7	9.14	10.1	10.99	11.84	9.76	11.31	11.77	9.76	11.09	9.9	13.23	10.44	8.57	12.74	11.88	11.88	10.11	12.72	12.03	9.4	9.49	10.07	16	14.94	15.67	9.71	10.26	10.45	9.63	10.05	8.61	12.34	11.01	11.62	8.55	9.42	11.77	12.66
34	2	0	10.2	10.49	10.87	9.78	11.51	9.61	10	12.29	10.59	9.06	10.12	9.44	10.7	9.04	11.58	11.92	9.04	10.74	9.12	13.75	10.89	8.5	16.37	12.72	12.72	9.92	12.06	11.46	9.51	10.2	9.38	12.87	14.15	15.35	9.92	10.68	10.65	10.06	10	8.68	11.45	11.41	11.19	8.54	9.66	11.19	13.21
35	3	1	11.21	11.6	11.11	10.43	11.25	8.77	10.67	13.22	10.37	8.55	9.26	11.8	11.69	8.22	10.62	11.7	8.22	10.69	9.45	13.85	10.68	8.29	13.4	11.96	11.96	10.04	12.47	11.68	10.08	8.7	10.2	13.03	13.47	15.33	9.82	10.76	10.92	10.07	9.67	8.16	12.83	11.24	10.96	8.07	9.73	11.64	12.33
36	3	0	10.05	10.73	10.32	9.85	11.47	9.44	10.02	12.45	10.38	9.09	10.27	10.67	10.56	9.08	11.17	11.7	9.08	10.33	9.15	13.76	10.91	8.54	14.33	12.78	12.78	12.88	12.39	11.64	9.78	11.03	9.65	14.37	13.88	15.92	10	10.8	11.08	9.29	9.97	8.67	11.26	11.16	11.07	8.82	9.84	11.27	12.86
37	1	0	10.59	11	10.37	10.11	11.47	9.28	10.12	14.36	10.42	9.13	9.96	10.23	10.8	10.84	10.89	11.41	10.84	10.02	9.17	13.58	10.63	8.59	14.9	13.55	13.55	10.07	12.49	11.12	9.47	10.67	9.8	15.27	13.47	15.92	10	10.35	10.66	9.99	10	8.61	11	11.25	10.92	8.23	10.21	11.7	13.31
38	1	0	10.34	10.67	10.67	9.89	11.17	10.11	10.1	12.21	10.54	9.33	10.02	10.59	11.02	8.96	10.69	11.46	8.96	11.41	9.69	13.24	9.9	8.49	14.51	12.01	12.01	10.16	12.29	11.86	9.26	10.37	9.91	12.22	14.59	15.69	9.9	10.63	10.88	10.58	10.43	8.73	12.29	11.34	10.97	9.29	9.79	11.56	13.39
39	1	1	10.47	10.99	11.09	9.94	11.1	10.71	10.12	12.25	11	9.18	10.03	10.57	11.13	8.93	11	11.62	8.93	11.2	10.14	13.22	10.97	8.47	13.93	12.32	12.32	10.11	12.5	12.05	9.29	10.24	10.29	16.21	15.36	15.65	9.67	10.57	10.8	9.77	10.32	8.77	12.68	11.09	11.27	8.51	9.53	11.46	12.47
40	1	1	10.51	10.75	10.97	9.36	11.01	10.52	9.79	12.37	11.1	9.24	9.9	10.97	11.54	8.89	11.26	11.66	8.89	11.66	10.02	12.78	10.71	8.33	13.87	12	12	10.13	12.19	12.5	9.68	10.72	9.84	14.25	15.61	15.33	9.6	10.07	10.45	9.58	10.23	8.47	12.73	11.44	11.13	9.1	9.76	11.38	12.79
41	3	0	10.95	11.6	10.28	10.78	11.31	8.9	10.4	12.71	10.03	8.91	9.17	11.69	11.46	8.21	11.47	12.25	8.21	10.37	9.23	13.67	10.61	8.25	13.53	12.04	12.04	9.79	12.52	10.77	9.86	9.55	10.35	11.86	13.73	15.93	9.79	10.48	10.98	9.84	9.52	7.83	12.3	11.01	10.98	7.77	9.64	11.48	12.32
42	1	0	11.21	11.34	10.5	10.26	11.25	9.78	10.07	12.46	10.88	8.83	10.06	10.49	11.28	8.94	11.73	11.96	8.94	11.69	9.31	13.74	10.85	8.57	15.08	11.66	11.66	9.87	12.95	11.73	9.55	9.95	10.55	14.92	14.42	15.43	9.94	10.63	12.04	10.06	10.28	8.1	11.24	11.45	11.55	7.96	9.51	12.07	13.2
43	2	1	10.06	11.2	11.23	12.67	12.46	11.4	11.13	12.12	11.5	9.01	9.93	9.79	11.06	8.59	10.64	11.41	8.59	12.46	10.78	13.89	12.77	8.33	15.01	11.93	11.93	9.8	12.03	12.03	9.27	10.19	10.3	13.17	10.07	15.56	10.32	10.45	10.48	10.7	10.28	7.86	13.07	11.4	11.73	9.42	10.03	12.18	12.6
44	3	0	10.35	10.74	10.34	9.46	11.36	8.93	9.83	12.48	10.9	9.11	10.23	10.1	10.98	9.76	11.34	11.69	9.76	9.8	8.94	13.57	10.53	8.6	14.9	12.22	12.22	10.11	12.91	11.35	9.55	10.6	10.07	14.61	13.34	15.92	9.86	10.81	10.84	9.79	10.09	8.61	10.63	11.01	11.44	8.61	9.53	11.58	13.12
45	1	0	10.23	10.84	10.51	10.13	11.14	9.76	10.01	12.47	10.65	9.8	10.64	11.39	11.6	9.02	10.7	11.59	9.02	10.63	9.48	13.42	10.84	8.2	13.91	12.33	12.33	9.86	12.28	11.49	10.17	9.77	9.6	15.75	14.43	15.54	9.47	10.04	10.4	9.67	10.31	8.58	11.68	11.19	11.25	8.93	9.92	10.92	13.19
46	3	0	10.55	10.8	10.32	9.98	11.17	9.35	9.94	12.32	10.21	9.08	10.04	10.46	11.25	9.18	11.37	12.69	9.18	10.67	8.97	13.04	11.15	15.12	13.64	12.94	12.94	10.05	12.56	11.43	9.38	10.59	10.59	14.39	13.67	15.72	9.92	10.64	10.87	10.15	10.14	8.37	11.47	11.27	11.11	8.26	9.82	11.68	12.97
47	3	0	10.5	10.9	10.46	10.87	11.02	9.31	10.4	12.49	10.58	8.94	9.9	11.04	11.12	8.92	12.92	11.73	8.92	10.58	9.09	13.69	10.66	8.62	14.23	12.64	12.64	10.13	12.6	11.6	9.7	10.09	10.25	13	13.7	15.48	9.89	10.98	11.46	10.37	10.1	8.49	11.38	11.17	11.24	8.61	10.24	11.33	13.7
48	1	0	10.62	10.83	10.62	9.96	11.16	9.33	9.99	12.99	10.48	8.9	10.13	10.65	11.85	8.88	12.01	12.2	8.88	10.68	9.11	13.16	10.37	9.2	14.52	13.14	13.14	10.1	12.41	11.7	9.43	10.03	10.68	16.51	14.27	14.92	9.97	10.72	11.66	10.3	10.05	8.4	11.8	11.39	11.27	8.64	9.85	11.04	13.32
49	2	0	10.26	10.83	10.58	11.8	13.03	8.93	10.72	12.15	11.44	9.29	9.46	8.8	14.15	8.75	10.65	10.93	8.75	8.99	8.87	10.72	13.3	8.82	10.51	13.41	13.41	9.82	11.3	8.66	10.12	10.22	9.86	13.09	8.83	7.73	10.19	11.77	10.46	13.98	9.58	7.67	12.36	12.68	12.54	9.88	10.01	11.69	13.85
50	2	0	9.91	10.61	11.34	12.29	11.94	10.71	11.51	12.21	10.68	9.11	10.12	10.05	10.98	9.04	11.85	11.57	9.04	11.87	9.86	13.92	10.12	8.62	15.28	11.63	11.63	10.11	12.12	12.01	9.43	9.32	10.48	14.39	13.55	16.27	10.21	10.58	10.67	9.81	10.14	8.4	12.76	11.2	11.23	8.43	10.05	11.46	12.33
51	3	0	13.02	11.36	10.96	10.61	11.14	9.62	10.27	12.57	10.45	9.13	9.88	11.26	11.47	8.92	10.51	11.9	8.92	10.72	9.22	13.23	11.15	8.8	13.7	11.72	11.72	10.32	12.43	11.63	9.64	10.85	10.56	15.27	14.98	15.69	10.15	10.8	10.74	9.84	10.16	8.2	11.98	11.1	11.12	8.5	9.77	11.04	13.03
52	3	0	10.54	11.36	10.34	10.29	11.18	9.76	10.27	12.92	10.74	9	9.86	12.34	12.45	8.86	11.82	11.52	8.86	11.42	9.59	13.49	10.86	9.33	13.63	12.14	12.14	10.26	12.34	12.03	10.17	9.58	10.36	13.31	14.92	15.49	9.65	10.44	10.99	9.3	9.97	8.74	12.34	11.33	11.09	8.88	9.85	9.99	13.45
53	3	0	10.67	11.07	10.47	9.88	11.26	9.85	10.18	12.63	10.34	9.07	10.03	11.58	11.83	8.97	10.48	12.19	8.97	10.35	9.63	13.58	10.37	8.47	13.15	12.43	12.43	10.12	12.79	11.64	9.72	10.2	10.75	14.17	14.3	15.44	9.89	10.39	11.04	9.79	9.99	8.51	11.61	11.11	11.48	8.57	9.47	10.79	12.86
54	2	0	13.87	10.97	10.07	9.79	12.63	8.93	9.97	12.43	11.84	9.2	12.15	8.77	12.29	8.43	11.1	11.02	8.43	11.27	8.81	14.76	10.17	13.08	15	11.82	11.82	9.85	12.01	8.69	9.96	11.47	10.69	12.89	8.51	15.76	11.56	11.43	11.52	11.37	9.58	7.13	10.66	11.79	11.28	8.93	11.03	12.4	16.4
55	1	1	10.83	11.69	10.98	10.17	11.43	9.86	10.4	12.65	11.02	9.14	10.15	11.56	12.08	8.93	13.04	12.31	8.93	10.87	9.49	13.84	10.8	8.39	13.41	11.69	11.69	10.21	12.64	11.48	9.7	9.66	10.6	11.69	13.75	15.62	11.66	10.39	10.65	9.88	10.73	8.59	12.51	11.21	10.89	8.79	11.2	11.64	12.76
56	3	0	10.22	10.82	9.98	9.72	11.21	9.1	10.24	12.7	10.35	9.17	10.04	11.58	10.79	8.95	10.41	11.74	8.95	10.11	9.32	13.38	10.39	8.47	12.84	12.3	12.3	10.22	12.61	11.6	10.16	9.79	9.74	12.65	13.29	15.4	9.77	10.4	10.97	10.27	10.05	8.73	11.35	11.13	11.22	8.57	9.41	11.16	13.01
57	3	0	10.7	10.69	10.64	9.68	11.25	9.45	10.03	12.65	10.27	9.14	10.14	10.98	11.17	9.31	11.53	11.62	9.31	10.52	9.15	13.84	10.33	8.49	13.62	12.28	12.28	10.17	12.49	11.59	9.67	9.89	10.24	14.95	13.98	15.25	9.84	10.45	10.47	9.7	10.14	8.56	11.18	11.25	11.43	8.63	9.7	11.35	13.1
58	1	1	10.5	10.79	10.43	10.03	11.4	9.07	9.98	12.51	10.51	9.02	9.98	10.3	11.51	9.09	12.37	11.79	9.09	10.11	8.85	13.51	10.35	8.66	13.98	11.71	11.71	10.06	12.6	11.14	9.38	10.64	9.95	12.94	13.5	15.62	10.01	10.52	10.73	9.97	10.1	8.41	11.36	11.4	11.22	9.06	9.83	11.72	13.62
59	3	0	10.75	11.01	10.8	10.11	11.26	9.38	11.16	12.87	10.17	9.06	10.01	12.09	12.01	8.95	11.02	11.71	8.95	10.28	9.39	14.18	10.88	8.56	13.56	12.4	12.4	10.29	12.77	11.33	10.14	9.58	10.55	13.83	13.43	15.38	9.9	10.66	10.57	9.77	10.24	8.82	11.74	11.2	10.68	8.61	9.6	10.56	12.84
60	4	0	11.08	11.53	10.12	10.76	11.27	9.46	10.59	13.15	10.25	8.88	10	12.23	11.36	8.84	11.3	12.21	8.84	11.25	9.35	14.26	10.68	8.55	12.59	11.99	11.99	10.36	12.92	11.7	10.24	10.63	10	11.79	14	15.57	9.96	10.56	10.72	9.59	9.98	8.79	11.76	11.46	11.36	8.79	10.05	10.44	13.43
61	1	1	9.93	10.43	10.22	10.1	12.05	9.58	10.61	12.5	11.18	10.19	9.96	9.56	11.17	9.16	11.5	11.93	9.16	10.12	8.74	14.26	10.53	9.14	15.3	13.58	13.58	10.33	12.72	11.39	9.41	10.75	10.72	16.14	12.3	14.92	12.8	11.42	12.61	10.8	9.98	8.29	11.38	11.5	11.29	8.88	10.34	12.19	13.47
62	3	0	10.22	10.68	10.52	9.67	11.45	9.07	10.04	12.43	10.74	9.07	10.04	10.79	11.06	9	10.85	11.85	9	9.96	14.5	13.68	10.33	8.67	14.23	12.21	12.21	10.14	12.92	11.15	9.72	10.35	9.95	13.41	13.23	15.47	9.94	10.49	10.54	9.8	10.01	8.53	12.6	11.19	11.04	8.78	9.62	11.53	12.79
63	3	0	10.77	11.11	10.35	10.48	11.28	9.68	9.98	12.32	10.1	8.92	10.13	10.7	11.14	9.59	11.61	11.9	9.59	10.65	9.22	13.04	10.69	8.57	13.79	11.94	11.94	10.13	12.77	11.5	9.45	10.52	11.27	12.59	13.97	15.66	9.84	10.89	10.81	10.54	9.93	8.42	11.41	11.22	11.14	9.01	9.53	11.33	13.59
64	4	0	10.22	11.98	10.84	12.21	11.55	8.71	10.11	13.73	11.53	12.63	11.27	10.76	11.77	10.9	11.9	12.55	10.9	9.68	10.49	13.43	11.22	8.37	13.5	11.57	11.57	10.05	12.95	11.19	9.59	12.21	9.62	14.32	12.53	15.76	9.94	10.39	10.7	10.22	11.47	9.36	10.97	12.43	11.43	8.35	11.24	11.44	14.75
65	1	0	11.46	11.33	10.16	10.47	11.57	9.56	9.95	12.63	11.02	8.83	10.08	10.27	11.47	8.98	11.52	11.79	8.98	10.85	9.14	13.91	10.42	8.57	15.62	12.36	12.36	10.01	12.96	11.8	9.56	9.72	10.41	16.17	14.29	15.48	10.05	10.76	10.87	10.36	9.88	8.04	11.38	11.14	11.68	7.88	9.95	11.44	13.07
66	3	1	10.22	10.6	10.7	9.43	11.14	10.09	9.91	12.54	10.43	9.32	10.35	11.08	11.81	9.02	11.04	11.45	9.02	10.66	9.43	13.31	10.24	8.41	13.22	11.56	11.56	10.12	12.71	11.75	9.74	10.1	10.63	14.58	14.68	15.49	9.75	10.52	10.76	9.41	10.26	8.58	11.85	11.29	11.1	9.59	9.37	11.17	13.88
67	3	0	10.13	10.76	10.51	10.19	11.02	9.52	10.06	12.66	10.47	9.24	9.95	11.77	11.54	9.18	11.37	11.71	9.18	10.68	9.24	13.24	11.08	8.75	13.88	11.9	11.9	10.27	12.49	11.8	9.95	10.37	10.2	14.91	14.29	15.5	9.67	10.73	11.53	9.57	10.18	8.65	11.69	11.06	10.9	9.22	9.52	10.67	12.42
68	1	1	10.66	10.51	10.93	9.48	11.15	9.94	10.74	12.5	10.61	9.24	9.96	11.04	11.39	9.13	10.65	11.89	9.13	10.83	9.36	13.64	11.23	8.39	15.41	13.15	13.15	10.14	12.37	11.9	9.69	9.47	10.48	17.56	14.53	15.45	9.68	10.8	11.35	9.41	10.22	8.48	12.13	11	10.94	8.67	9.64	10.22	12.93
69	3	0	10.38	11.16	10.86	10.02	10.95	9.69	10.13	12.5	10.33	9.05	9.95	11.34	11.27	9.57	11.56	11.65	9.57	11.09	9.42	12.93	10.98	8.46	14.88	11.36	11.36	10.12	12.31	11.82	9.63	10.5	10.55	13.82	14.8	15.72	9.77	10.53	11.54	10.17	10.02	8.49	11.99	11.11	10.98	8.49	9.5	11.51	13.24
70	1	0	10.93	11	10.4	10.32	11.55	9.44	9.93	12.28	10.81	9.22	10.04	9.91	10.94	8.94	11.12	11.83	8.94	10.47	9.02	13.66	9.83	8.55	15.61	12.26	12.26	9.94	12.58	10.83	9.32	10.4	9.94	12.36	13.56	15.68	10.06	10.57	10.91	9.95	10.29	8.19	11.39	11.14	11.08	8.41	10.08	12.05	13.34
71	1	1	10.45	10.71	10.58	10.01	11.21	9.91	10.18	12.65	10.91	9.34	10.35	11.95	12.11	9.04	11.24	11.44	9.04	10.67	9.47	13.55	10.61	8.6	13.05	11.95	11.95	10.2	12.55	11.57	9.83	9.43	10.53	13.67	14.56	15.49	10.18	10.25	10.49	9.58	10.18	8.83	12.25	11.33	11.2	8.24	9.64	10.52	12.75
72	1	1	10.46	10.78	10.86	10.11	11.23	9.31	10.16	12.5	10.36	9.17	9.98	11.21	11.33	8.94	11.48	11.78	8.94	10.24	9.19	13.37	10.21	8.57	14.91	12.21	12.21	10.13	12.68	11.7	9.67	9.68	10.57	14.67	14.11	15.48	9.83	10.62	11	10.57	10.45	8.53	11.47	11.24	10.83	8.87	9.71	11.59	13.2
73	2	0	10.33	10.61	11.06	10.1	11.83	9.44	10.21	12.3	10.41	9.29	10.16	9.55	11.1	9.24	10.99	11.89	9.24	10.47	8.95	14.1	10.57	8.6	15.13	12.36	12.36	10.18	12.4	11.24	9.19	10.26	9.85	15.83	13.29	15.15	10.11	10.86	10.89	9.99	10.38	8.07	11.7	11.55	11.19	8.83	10.1	11.45	13.48
74	1	0	10.26	11	10.22	9.65	11.32	9.64	10.03	12.17	10.54	9.67	9.98	10.32	10.79	8.99	11.53	11.61	8.99	10.45	9.36	13.3	11.28	9.49	13.06	13.03	13.03	10.53	12.37	11.43	9.52	9.91	9.73	13.07	13.72	14.98	9.87	14.77	10.4	10.06	11.25	8.77	12.04	11.38	11.08	8.25	9.57	11.52	12.85
75	1	1	10.76	10.71	10.13	9.66	11.26	9.94	10.21	12.33	10.71	9.09	9.94	11.25	11.25	8.91	11.58	11.4	8.91	10.59	9.63	13.78	11.2	8.67	12.84	12.43	12.43	10.34	12.55	11.76	10.01	9.62	12.2	13.65	14.33	15.33	9.68	10.32	10.36	9.26	10.23	8.76	12.02	11.16	11.33	8.44	9.45	11.11	12.62
76	4	0	10.24	11.12	10.2	10.3	11.14	8.64	10.18	12.96	10.46	9	9.93	11.87	11.2	9	10.74	12.2	9	9.81	9.05	13.94	12.43	8.94	13.3	11.98	11.98	10.2	12.59	11.02	10.08	11.05	10.21	11.74	13.1	15.56	10.08	10.67	11.79	9.78	11.69	8.52	10.93	11.39	11.36	8.92	9.68	11.73	13.31
77	1	0	10.59	10.21	10.52	9.72	11.38	10.04	9.8	12.52	13.5	9.03	9.94	11.33	11.31	8.88	11.62	11.28	8.88	11.37	9.36	13.45	10.94	8.4	12.91	11.46	11.46	10.07	12.25	12.13	9.7	9.47	9.44	14.64	15.1	15.85	10.04	10.06	10.85	9.2	10.09	8.54	12.55	11.24	11.5	8.31	9.51	10.99	12.22
78	3	1	10.69	10.78	10.27	9.96	11.26	9.33	10.01	12.93	10.28	9.95	9.99	10.15	10.59	10.21	11.44	11.69	10.21	10.07	9.01	13.03	10.47	8.55	14.6	12.73	12.73	10.29	12.67	11.31	9.94	9.66	10.21	14.41	13.59	15.53	9.89	10.71	10.5	10.56	9.99	9.09	11.08	11.27	10.86	8.24	9.78	11.55	13.26
79	1	0	10.35	10.56	10.57	9.86	11.7	9.18	9.97	12.52	10.47	9.18	10.09	9.2	10.73	9.77	10.79	12	9.77	10.16	8.9	13.98	10.41	8.64	15.42	11.69	11.69	10.13	13.03	11.35	9.2	10.25	9.82	13.18	13.37	15.41	10.45	10.86	10.65	10.72	10.15	8.83	10.71	11.13	10.9	8.38	9.55	11.76	13.39
80	3	1	10.98	11.23	10.83	10.27	11.38	9.69	10.13	13.9	10.69	9.49	11.02	11.34	12.11	9.89	11.61	12.01	9.89	10.79	9.54	13.12	10.84	8.57	13.8	11.36	11.36	10.23	12.47	11.71	10.04	10.35	10.25	14.55	14.19	15	9.74	10.7	10.71	10.02	10.63	8.78	11.83	11.49	11.56	9.17	9.98	11.46	13.48
81	3	0	10.42	11.08	10.46	10.19	11.82	9.28	10.47	13.62	10.28	9.13	10.31	12.58	12.12	9.43	11.02	11.96	9.43	10.46	9.51	13.95	10.71	8.61	13.07	12.37	12.37	10.29	12.61	11.35	10.4	9.91	10.23	14.24	13.75	15.39	9.79	10.58	11.08	9.55	10.39	9.06	12.42	11.4	11.23	8.13	10.48	9.82	13.61
82	3	1	10.87	10.92	10.82	10.79	11.16	9.45	10.26	12.84	10.31	8.95	9.87	11.93	12.17	9.39	10.9	12.03	9.39	11.08	9.35	13.91	10.49	8.46	14.84	11.26	11.26	10.24	12.84	11.69	9.91	10.17	10.55	12.34	14.34	15.46	9.75	10.58	12.16	10.1	9.89	8.38	11.92	10.99	10.88	8.44	9.46	10.98	13.51
83	3	0	10.29	10.74	10.76	9.91	11.21	9.22	10.17	12.45	10.45	9.14	10.02	10.91	10.86	9.11	11.58	11.59	9.11	10.25	8.99	13.23	10.56	10.88	13.95	12.52	12.52	10.21	12.72	11.24	9.66	10.21	10.04	11.66	13.74	15.29	9.9	10.61	10.65	9.74	10.07	8.57	11.45	11.13	11.25	9.07	9.43	11	13.54
84	3	1	9.92	10.88	10.03	9.55	11.07	9.28	10.13	12.47	10.17	9.14	9.77	11.55	11.17	8.76	10.83	11.79	8.76	10.47	9.43	13.5	10.31	8.35	13.09	12.22	12.22	10.09	12.66	11.65	10.05	10.13	9.91	13.43	13.71	14.91	9.71	10.35	11.41	9.94	10.2	8.68	11.31	11.1	11.3	8.39	9.23	10.24	13.05
85	3	0	9.91	11.23	10.07	10.39	10.96	9.86	10.56	13.22	10.61	8.92	9.92	12.84	12.13	8.85	11.33	11.73	8.85	11.05	9.69	14.02	10.98	8.51	13.19	10.14	10.14	10.89	13.01	12.03	10.6	10.04	11.26	14.33	14.35	15.39	9.58	10.69	12.46	9.57	10.07	9.18	11.59	11.51	11.01	8.59	9.34	9.71	13.57
86	4	0	10.94	10.69	12.55	10.03	11.01	9.41	10.65	12.77	10.48	9.03	9.81	12.2	12.79	8.95	12.04	11.77	8.95	10.78	9.84	14.08	10.87	9.02	15.19	12.29	12.29	10.08	13.11	12.57	9.97	10.65	11.27	14.8	15.56	16.02	9.43	10.73	12.69	10.51	9.86	8.45	13.14	11.27	10.92	8.98	9.65	11.39	13.2
87	4	0	10.17	10.58	10.69	10.17	11.15	9.33	10.58	12.75	10.12	9.13	9.99	12.19	10.9	8.97	10.96	12.03	8.97	10.2	9.31	13.92	11.16	8.67	13.07	12.8	12.8	10.29	13.2	11.54	10.2	10.68	9.99	15.5	13.79	15.23	9.72	11.18	11.57	10.5	9.95	8.85	11.04	11.37	11.1	8.77	9.59	10.49	14.19
88	4	0	9.69	10.47	10.3	9.79	11.43	9.04	10.41	12.6	10.13	9.19	10.47	12.03	10.45	9.15	10.61	12.23	9.15	9.93	9.36	13.9	10.92	8.69	14.26	11.42	11.42	10.12	13.33	11.42	10.19	9.89	9.59	12.57	13.58	16.09	9.79	11.05	10.98	10.1	9.95	8.82	10.81	11.2	10.9	8.62	9.41	10.65	13.03
89	3	1	10.7	11.49	11.28	10.32	11.16	10.22	10.7	13.12	10.52	9.3	10.08	12.87	12.56	9.18	11.63	11.73	9.18	12.55	10.05	13.45	11.07	8.41	14.05	11.47	11.47	10.19	12.4	12.03	10.62	9.64	10.64	13.37	15.08	15.95	9.68	10.67	11.94	9.61	10.31	9.12	11.78	11.49	11.11	7.76	10	9.86	15.98
90	4	1	10.36	10.97	9.85	10.31	11.26	8.75	10.42	13.32	11.88	8.76	9.5	12.63	10.92	8.63	11.93	12.03	8.63	10.28	8.97	14.88	11.09	8.64	15.02	11.62	11.62	10.16	12.99	11.14	10.23	11.36	9.78	14.61	13.32	15.75	9.68	11.54	13.94	10.06	9.64	8.36	10.43	11.38	10.96	8.97	10.12	10.04	14.72
91	4	0	10.08	11.1	10.36	10.04	11.16	8.67	10.75	13.65	9.96	8.95	9.91	12.52	10.8	8.95	11.45	12.03	8.95	9.96	9.37	13.98	12.95	10.19	12.99	12.03	12.03	10.38	12.51	11.27	10.59	9.99	9.92	15.57	13.25	15.31	9.74	10.98	11.65	9.86	9.97	9.01	11.01	11.3	11.1	9.01	10.01	10.25	13.74
92	3	1	10.85	10.87	10.31	10.23	11.11	9.6	10.57	12.92	10.18	9.03	9.96	12.58	12.82	8.93	11.68	11.88	8.93	10.9	9.71	13.91	10.79	8.51	12.83	11.8	11.8	10.24	12.88	11.74	10.39	10.13	10.95	13.4	14.38	15.76	9.69	10.81	11.34	9.76	10.19	8.94	12.09	11.32	11.56	9.26	9.55	10.23	12.96
93	4	0	10.09	10.95	10.27	10.42	11.21	9.25	10.5	13	10.18	8.85	9.85	12.4	11.11	8.8	10.37	11.74	8.8	10.87	9.27	13.36	10.96	8.57	14.02	12.29	12.29	10.39	13.12	11.59	10.56	10.09	9.85	15.91	13.72	15.76	10.07	11.03	11.92	10.28	9.91	8.86	10.85	11.27	11.34	8.28	10.06	10.74	13.48
94	4	1	9.91	11.18	10.02	10.29	11.12	8.85	10.74	13.2	11.21	8.93	9.78	12.77	10.84	8.82	11.49	12.14	8.82	9.64	9.4	13.57	10.74	9.07	13.31	12.9	12.9	10.32	12.25	11.83	10.79	10.25	10.96	13.35	13.18	16.07	10.22	10.92	11.96	9.75	9.99	9.1	10.9	11.43	10.97	8.1	9.87	10.25	13.43
95	4	1	9.72	10.67	10.02	9.69	11.28	8.94	10.35	12.86	10.07	9.55	10.09	11.96	10.75	9.23	11.43	12.03	9.23	9.77	9.41	14.41	10.78	8.58	13.6	12.97	12.97	10.33	13.15	11.13	10.15	10.93	10.05	13.83	12.97	15.89	11.62	11.07	11.58	10.52	9.97	8.91	10.74	11.31	10.83	9.12	9.62	10.48	13.96
96	1	1	10.22	10.55	11.58	9.44	11.56	10.3	9.93	11.91	10.49	9.33	9.87	10.12	11.42	9.69	10.71	11.54	9.69	11.37	9.57	13.35	10.05	8.31	15.73	11.74	11.74	9.75	12.63	12.05	9.21	10.53	10.79	13.11	15.27	15.89	10.15	10.69	11.75	10.24	9.87	8.12	11.9	11.35	11	8.68	9.76	12.02	12.94
97	2	0	10.33	10.33	10.41	9.73	11.87	9.44	11.26	11.91	10.21	9.34	10.05	8.85	11.18	9.01	11.22	11.79	9.01	10.17	9.08	13.71	11.42	8.39	15.77	12.1	12.1	10.01	12.41	11.5	9.19	9.94	9.91	16	12.66	15.97	10.05	10.7	10.79	10.97	10.11	8.46	11.23	11.03	10.89	8.69	9.76	12.53	13.21
98	4	1	10.03	10.15	10.59	9.96	11.28	9.29	10.26	12.54	11.18	9.06	10.14	11.51	10.69	9.16	10.93	11.87	9.16	10.02	9.17	13.93	11.02	8.88	12.6	12.9	12.9	11.29	13.65	12.38	9.97	11.04	10.33	15.35	13.67	15.34	9.94	11.22	11.16	9.49	9.97	8.92	10.84	11.39	11.12	9.29	9.68	10.09	13.7
99	4	1	9.51	10.36	10.38	9.63	11.46	8.81	10.45	12.87	9.83	9.07	10.08	12.04	11.52	9.11	10.86	11.95	9.11	9.42	9.37	14.42	10.66	8.51	13.26	12.63	12.63	10.53	13.21	11.3	10.38	10.4	10.05	11.77	13.07	15.7	9.79	10.88	11.12	9.88	10	9.1	10.87	11.31	10.96	8.84	9.47	10.18	13.73
100	4	0	10.62	10.59	10.73	9.7	10.83	10.21	10.12	12.69	9.94	9.05	10.14	11.83	11.25	9.04	11.38	13.89	9.04	10.34	9.83	13.31	11.73	8.66	13.39	12.67	12.67	10.05	12.26	11.64	10.03	10.15	10.26	13.01	13.77	15.78	9.59	10.82	12.57	9.84	9.93	8.83	11.05	11.31	11.27	9.03	9.93	10.13	13.11
101	4	0	10.22	10.87	9.86	10.05	10.8	9.4	10.55	12.96	11.25	9	10.01	12.32	11.1	8.88	11.73	13.53	8.88	10.95	9.35	13.09	10.49	8.56	13.05	12.16	12.16	10.36	12.58	11.9	10.47	11.88	9.91	14.36	13.89	14.93	9.63	11.61	14.55	9.42	9.99	9.05	11.06	12	11.76	10.94	9.86	10.08	13.68
102	3	1	10.48	10.93	10.65	10.35	11.07	9.99	10.46	12.78	10.49	10.94	9.96	12.2	11.33	8.97	11.27	11.65	8.97	11.78	9.76	13.84	10.7	8.69	13.58	12.37	12.37	10.44	12.8	11.92	10.5	10.57	10.08	14.74	14.77	15.63	9.73	11.17	11.39	9.73	10.04	9.06	11.34	11.5	11.19	9.17	9.57	10.58	13.44
103	4	0	10.85	11.22	10.05	10.42	10.99	9.11	10.79	13.29	10.13	9.85	10	13.05	11.09	8.88	12.16	11.98	8.88	10.48	9.47	13.43	10.65	8.88	12.17	10.11	10.11	10.3	12.96	11.04	10.51	10.21	10.78	11.64	13.63	15.94	9.72	10.94	11.84	9.63	9.97	9.33	10.77	11.17	11.03	8.32	10.22	9.8	12.78
104	4	0	9.98	11.27	10.27	10.29	11.14	8.89	10.63	13.49	10.03	8.87	9.84	12.8	10.96	9.34	11.73	12.16	9.34	10.21	9.44	14.4	10.7	8.59	14.57	12.07	12.07	10.46	12.8	11.54	10.65	9.86	9.9	14.36	13.88	16.26	9.89	10.92	11.58	10.28	9.93	9.02	11.34	11.43	10.6	8.39	9.81	9.9	13.04
105	4	0	10.14	10.89	10.7	10.31	11.05	9.31	10.84	13.03	10.09	8.91	9.97	12.2	10.89	9.76	10.2	12.28	9.76	10.12	8.97	14.19	11.5	8.6	13.2	11.24	11.24	10.13	13.22	11.38	9.95	10.95	10.33	16.69	13.74	16.06	9.71	11.08	12.27	10.04	9.9	8.86	10.78	11.05	11.24	8.52	9.66	11.04	13.96
106	3	1	9.92	10.67	10.91	9.63	11.21	9.55	10.56	12.73	10.66	9.22	10.04	11.61	11.05	10.39	11.92	12.03	10.39	11.28	9.38	14.46	11.06	8.54	14.14	12.32	12.32	10.19	12.84	11.88	10.02	11.08	9.95	15.27	14.02	15.8	9.65	11.19	12.49	9.98	9.89	8.77	10.98	11.44	11.48	9	9.79	11.22	13.92
107	4	1	10.69	11.11	10.31	10.16	11.11	9.5	10.65	13.18	9.96	9.15	10	12.43	11.47	8.91	11.17	11.7	8.91	10.65	9.46	14.12	10.63	8.58	12.84	12.57	12.57	10.38	13.39	11.49	10.34	10.27	10.77	15.97	13.87	15.22	9.68	11.08	11.91	9.66	9.94	8.93	11.22	11.42	11.01	8.76	9.98	9.92	14.12
108	4	1	9.95	10.48	10.99	10.47	11.3	9.33	10.06	12.7	10.21	9.54	10.29	11.18	10.92	11.29	11.44	12.36	11.29	10.44	9.15	14.24	10.89	8.48	13.69	12.11	12.11	9.93	13.3	11.39	9.74	10.72	9.94	13.3	14	16.21	9.74	10.99	11.65	10.36	10.2	8.58	10.54	11.14	11.56	8.65	10	11.62	13.76
109	2	0	9.8	9.95	10.87	11.72	12.21	9.11	11.02	11.89	10.38	9	10.27	8.63	11.09	9.03	11.96	11.75	9.03	10.06	8.73	14.28	10.23	8.47	15.84	11.33	11.33	9.84	12.6	11.34	9.17	10.8	10.21	15.43	12.2	15.88	10.33	10.8	11.05	10.23	9.84	8.01	10.99	11.5	11.37	9.48	10.07	12.26	12.88
110	4	1	10.06	10.62	10.52	9.92	11.55	9.1	13.37	12.61	11.1	8.84	9.93	11.15	10.91	9.17	11.32	11.74	9.17	10.26	9.16	14.04	10.56	8.52	13.94	12.14	12.14	10.06	13.33	11.91	9.83	10.1	11.84	11.95	14.16	16.44	9.89	10.89	11.18	10.18	10.16	8.46	11.32	11.25	11.23	8.55	9.79	12.09	12.96
111	4	0	10.56	10.81	9.91	9.98	11.12	9.5	10.61	12.87	9.81	9.16	10.08	12.65	11.15	9.02	10.66	11.69	9.02	10.24	9.65	14.01	11.53	8.52	12.33	12.02	12.02	10.33	13.04	11.79	10.47	10.55	10.06	14.97	13.74	15.56	9.65	10.78	11.3	10.1	10.07	9.27	10.97	11.31	11.43	8.77	9.39	9.83	13.34
112	3	1	9.94	10.44	10.92	10.02	11.2	9.7	9.83	12.73	10.3	9.28	12.23	10.34	10.8	9.32	11.42	11.98	9.32	10.93	9.38	13.85	12.15	8.63	14.41	12.69	12.69	9.9	12.62	11.74	9.83	10.35	9.96	12.91	13.99	15.77	9.64	10.88	12.12	9.99	10.13	8.55	10.85	11.39	11.95	9.19	9.71	12.18	13.4
113	3	0	10.17	10.75	10.33	9.66	11.31	9.59	10.22	12.85	10.43	9.04	10.13	11.86	11.45	9.04	11.13	11.98	9.04	10.65	9.43	13.91	10.53	8.85	13.04	12.06	12.06	10.23	13.45	11.86	10.17	10.96	10.13	11.22	14.18	15.98	9.83	10.96	11.56	10.23	9.91	8.77	11.14	11.29	11.28	8.68	9.33	10.76	12.93
114	2	0	10.12	10.4	11.34	10.35	12.33	9.49	10.41	11.99	11.04	8.86	9.31	9.26	11.49	8.62	11.95	12.67	8.62	11.04	9.1	14.65	10.99	8.54	17.47	12.07	12.07	9.47	12.65	11.72	9.32	10.32	12.1	15.97	14.12	15.83	10.42	11	13.52	10.46	9.76	7.38	10.9	11.37	11.4	9.02	10.53	12.73	13.43
115	3	1	10.56	10.97	10.59	10.35	11.07	9.99	10.43	12.83	10.55	11.07	9.93	12.13	11.4	8.98	11.33	11.73	8.98	11.86	9.69	13.88	10.68	8.66	13.63	12.42	12.42	10.39	12.85	12	10.18	10.55	10.13	14.77	14.8	15.7	9.72	11.21	11.46	9.75	9.93	8.89	11.37	11.45	11.25	9.16	9.58	10.62	13.48
116	4	1	10.1	10.73	10.77	9.84	11.3	9.38	10.48	12.98	10.92	8.81	9.86	11.93	10.99	8.96	11.56	11.94	8.96	10.25	9.5	14.09	11.33	8.49	13.52	11.67	11.67	10.13	13.25	11.43	10.34	10.22	10.63	13.98	13.98	15.81	9.86	10.94	11.4	10.38	9.89	8.69	11.15	11.34	10.7	9.37	9.74	10.27	13.62
117	3	0	10.62	10.92	10.55	10.1	11.15	9.65	10.59	13.06	10.09	8.96	9.89	12.64	12.72	8.85	11.25	11.63	8.85	10.33	9.57	13.53	10.98	8.58	12.68	12.44	12.44	10.24	12.94	11.37	10.51	9.55	10.93	11.98	14.2	14.99	9.65	10.79	10.86	9.8	10.05	8.86	12.1	11.53	11.28	8.4	9.84	9.67	12.49
118	4	1	10.35	11.07	11	10.18	11.06	9.28	10.51	12.91	9.95	8.89	9.89	12.12	11.42	8.88	11.85	12.08	8.88	10.53	9.29	13.42	10.79	8.48	13.24	11.26	11.26	10.13	13.09	11.5	10.32	10.54	10.18	13.11	14.18	15.86	9.82	10.81	12.03	9.86	9.89	8.69	11.1	11.34	11.31	8.61	9.8	10.95	13.91
119	4	0	10.06	11.22	10.88	10.33	11.14	8.95	10.55	13.32	10.35	8.87	9.86	13.18	11.19	8.91	10.95	12.07	8.91	10	9.41	13.34	11.11	8.81	13.63	11.59	11.59	10.24	12.95	11.32	10.56	10.11	10.38	12.17	13.8	16.26	9.89	10.91	12.04	10.16	10.11	8.99	10.79	11.18	10.77	7.95	9.74	10.07	13.23
120	4	0	10.32	11.27	10.35	10.37	11.26	8.8	10.66	13.41	9.96	9.01	10.44	12.65	10.94	9.33	11.83	12.2	9.33	10.44	9.45	13.52	10.97	8.59	12.79	12.11	12.11	10.26	13.06	11.3	10.63	9.98	9.74	13.95	13.22	15.41	10.18	11.03	11.46	10.38	10.21	9.06	11.22	11.61	11.37	8.69	9.77	10.31	13.1
121	4	0	9.94	10.65	10.02	9.67	11.3	9.19	10.6	13.04	9.82	9.2	10.05	12.78	11.15	9.09	11.86	11.94	9.09	9.89	9.53	14.15	10.88	8.58	16.01	11.33	11.33	10.29	12.99	11.37	10.6	10.1	10.17	13.48	13.5	15.17	9.65	10.74	11.55	10.09	10.09	9.12	10.96	11.31	11.01	8.32	9.65	9.9	13.3
122	4	1	10.44	10.76	10.75	10.63	10.97	9.45	10.44	13.87	10.21	8.92	9.96	12.07	10.93	9.06	11.33	12.04	9.06	10.9	9.28	13.98	10.43	8.71	13.01	11.92	11.92	10.26	13.42	11.55	9.94	10.82	10.48	15.43	14.19	15.34	9.62	11.13	12.38	9.98	9.93	9.41	10.92	11.06	11.46	8.33	9.58	10.1	13.46
123	4	0	10.27	10.57	10.72	9.65	11.43	9.23	10.62	12.83	11.49	9.08	9.94	11.98	11.13	8.88	11.27	11.72	8.88	10.21	9.4	14.51	10.81	8.47	13.55	12.76	12.76	10.16	13.14	11.31	10.41	9.88	10.22	12.93	13.6	15.91	9.77	11	10.77	10.08	9.95	8.9	11.13	11.52	11.2	8.92	9.71	10.54	13.1
124	4	0	9.81	10.84	10.28	9.82	11.33	9.29	10.67	13.13	9.87	9.14	10.13	12.91	11.04	9.22	11.04	11.73	9.22	10.13	9.62	13.74	12.89	8.53	11.79	14.48	14.48	10.79	13.22	11.42	10.73	10.01	10.34	14.11	13.68	15.73	9.72	10.83	10.65	9.39	10.01	9.34	11.11	11.52	11.17	8.26	9.58	9.6	12.61
125	4	1	10.03	10.88	10.17	10.4	11.24	8.97	10.56	13.19	9.84	8.91	10.74	12.38	10.85	9.19	11.25	12.2	9.19	9.75	9.16	14.09	11.21	8.58	12.46	11.8	11.8	10.26	13.4	11.29	10.3	11.29	9.74	15.69	13.4	15.24	9.66	10.81	12	10.05	10.02	8.87	10.53	11.35	10.83	8.81	9.68	10.02	13.74
126	3	1	10.44	10.66	10.56	9.75	11.32	9.02	10.34	12.62	9.89	9.76	10.26	11.64	11.24	9.06	11.69	12.22	9.06	9.95	9.23	14.05	10.53	8.43	13.14	11.5	11.5	10.2	13.44	11.29	10.04	10.75	10.21	15.32	13.75	16.04	9.86	10.72	11.35	10.17	10.01	8.64	11.13	11.21	11.33	9.25	9.38	11.15	12.85
127	4	0	10.08	10.56	9.96	10.15	10.97	9.39	10.18	12.9	9.91	9.55	10.61	11.8	11.09	9.03	12.04	11.71	9.03	10.24	9.22	13.36	10.84	10.09	12.31	12.1	12.1	9.96	12.15	10.89	9.88	10.53	10.11	12.73	13.54	15.63	9.25	10.9	12.65	10.55	10.33	8.96	10.52	11.26	10.8	8.57	10.4	10.72	13.08
128	4	0	10.24	10.76	9.98	9.89	11.04	8.9	10.36	13.1	13.17	12.73	9.92	12.44	10.7	8.89	11.37	12.04	8.89	10.54	9.34	13.34	10.43	8.57	12.68	12.58	12.58	10.2	12.98	11.28	10.42	10.81	9.79	15.23	13.25	15.01	9.67	11.27	11.7	9.87	10.01	8.94	10.71	11.43	10.86	8.96	9.81	10.55	13.45
129	3	1	10.82	10.46	10.48	11.74	11.54	9.89	10.29	12.44	10.4	9.64	10.3	11.37	11.27	10.06	10.8	11.72	10.06	10.46	9.46	14.45	11.89	8.57	13.95	11.83	11.83	10.17	13.12	11.84	9.78	10.23	10.44	14.27	14.61	16.44	9.71	10.68	11.17	9.67	9.87	8.37	11.36	11.36	11.41	8.15	9.66	11.98	12.98
130	4	0	10.53	11.7	10.32	10.32	11.13	9.68	10.52	12.9	11.43	11.36	10.3	12.47	11.39	8.88	11.64	12.32	8.88	11.54	9.49	13.18	11.36	8.4	13.69	12.21	12.21	10.5	13.64	11.97	10.22	10.8	10	13.37	14.48	16.07	9.6	10.95	11.84	9.81	10.94	8.96	11.07	11.25	11.01	8.04	9.8	9.57	13.34
[truncated: 1,277 more columns]
